# Supplementary material for: Oral Ferric Maltol Does Not Adversely Affect the Intestinal Microbiome of Patients or Mice, but Ferrous Sulphate Does
Source: Nutrients. 2021 Jun 30;13(7):2269. doi: 10.3390/nu13072269 (PMC8308237; doi:10.3390/nu13072269)
Supplement: Supplementary file 1 [file nutrients-13-02269-s001.zip]

Archive with 1 entries (1 files):
- nutrients-1281557-supplementary.pdf
